# Supplementary material for: Access to Vaccination among Disadvantaged, Isolated and Difficult-to-Reach Communities in the WHO European Region: A Systematic Review
Source: Vaccines (Basel). 2022 Jun 28;10(7):1038. doi: 10.3390/vaccines10071038 (PMC9324407; doi:10.3390/vaccines10071038)
Supplement: Supplementary file 1 [file vaccines-10-01038-s001.zip]

Archive with 3 entries (3 files):
- Supplementary S1- OVID MEDLINE Search strategy.pdf
- Supplementary S2 - Included non-COVID  studies.pdf
- Supplementary S3 - Included COVID studies.pdf
